# Supplementary material for: Urinary Volatile Organic Compounds for the Detection of Prostate Cancer
Source: PLoS One. 2015 Nov 24;10(11):e0143283. doi: 10.1371/journal.pone.0143283 (PMC4657998; doi:10.1371/journal.pone.0143283)
Supplement: S3 Table — (CSV) [file pone.0143283.s003.csv]

Name	HEALTHY_1	HEALTHY_10	HEALTHY_11	HEALTHY_12	HEALTHY_15	HEALTHY_16	HEALTHY_17	HEALTHY_18	HEALTHY_19	HEALTHY_2	HEALTHY_22	HEALTHY_23	HEALTHY_24	HEALTHY_25	HEALTHY_26	HEALTHY_27	HEALTHY_28	HEALTHY_29	HEALTHY_3	HEALTHY_30	HEALTHY_4	HEALTHY_40	HEALTHY_41	HEALTHY_43	HEALTHY_44	HEALTHY_47	HEALTHY_48	HEALTHY_49	HEALTHY_5	HEALTHY_51	HEALTHY_52	HEALTHY_53	HEALTHY_54	HEALTHY_55	HEALTHY_56	HEALTHY_57	HEALTHY_58	HEALTHY_59	HEALTHY_6	HEALTHY_60	HEALTHY_7	HEALTHY_8	HEALTHY_9	PCA_1	PCA_10	PCA_11	PCA_12	PCA_13	PCA_14_B
Replicates	Non-cancerous TRUS controls	Non-cancerous TRUS controls	Non-cancerous TRUS controls	Non-cancerous TRUS controls	Non-cancerous TRUS controls	Non-cancerous TRUS controls	Non-cancerous TRUS controls	Non-cancerous TRUS controls	Non-cancerous TRUS controls	Non-cancerous TRUS controls	Non-cancerous TRUS controls	Non-cancerous TRUS controls	Non-cancerous TRUS controls	Non-cancerous TRUS controls	Non-cancerous TRUS controls	Non-cancerous TRUS controls	Non-cancerous TRUS controls	Non-cancerous TRUS controls	Non-cancerous TRUS controls	Non-cancerous TRUS controls	Non-cancerous TRUS controls	Non-cancerous TRUS controls	Non-cancerous TRUS controls	Non-cancerous TRUS controls	Non-cancerous TRUS controls	Non-cancerous TRUS controls	Non-cancerous TRUS controls	Non-cancerous TRUS controls	Non-cancerous TRUS controls	Non-cancerous TRUS controls	Non-cancerous TRUS controls	Non-cancerous TRUS controls	Non-cancerous TRUS controls	Non-cancerous TRUS controls	Non-cancerous TRUS controls	Non-cancerous TRUS controls	Non-cancerous TRUS controls	Non-cancerous TRUS controls	Non-cancerous TRUS controls	Non-cancerous TRUS controls	Non-cancerous TRUS controls	Non-cancerous TRUS controls	Non-cancerous TRUS controls	Prostate Cancer	Prostate Cancer	Prostate Cancer	Prostate Cancer	Prostate Cancer	Prostate Cancer
10.48_1-propanethiol	NA	NA	NA	NA	NA	NA	NA	NA	NA	NA	NA	NA	NA	NA	NA	NA	NA	NA	NA	NA	NA	NA	NA	NA	NA	NA	NA	NA	NA	NA	NA	NA	NA	NA	NA	NA	NA	NA	NA	NA	NA	NA	NA	NA	NA	NA	NA	NA	NA
10.56_2-butanone	82833408	89845760	61947904	166133760	75927552	43098112	24788992	95031296	55484416	137936896	180240384	158941184	108392448	81977344	51261440	141819904	76685312	47239168	128774144	85852160	38297600	28837888	25582592	14939136	28952576	76337152	46407680	165527552	21444608	33992704	59691008	171032576	33205248	43425792	30544896	81297408	39657472	42823680	40341504	14642176	100106240	77492224	171147264	87879680	44244992	93134848	107356160	84692992	37384192
12.00_1-Propanol, 2-methyl_2	NA	6098432	8349440	5280512	5291264	4522496	3557632	4520192	4018688	NA	5215744	6618880	5475328	7934464	4800768	4783616	4147968	4037376	10138624	5710848	11104256	NA	NA	2433024	NA	3972096	4036096	4312064	NA	3557120	3448576	10185728	3995392	2654208	6354176	4759040	4313088	4551680	7494144	3573504	9178112	NA	6817536	NA	6543360	5181952	NA	4583168	5019392
12.37_Benzene	NA	NA	NA	5241600	NA	NA	NA	NA	NA	42074112	6886400	2671616	NA	NA	NA	13030400	NA	NA	NA	NA	NA	NA	NA	NA	NA	NA	NA	NA	NA	NA	1420608	1993472	NA	12122112	NA	NA	NA	NA	NA	NA	6581248	NA	NA	NA	NA	NA	NA	NA	NA
12.54_butanal, 3-methyl_1	NA	NA	NA	9565184	5989120	NA	NA	NA	4645120	NA	6644224	7466496	7327232	NA	NA	6943744	NA	NA	NA	5917952	NA	NA	NA	NA	3682560	NA	3913216	5835520	NA	NA	3806208	6669056	NA	5268480	5464576	5248512	NA	4711168	NA	NA	NA	NA	NA	NA	NA	NA	NA	8108800	5372928
12.81_2-methylbutanal	NA	NA	NA	5828608	1450816	1868480	NA	NA	2077056	NA	7858176	5992192	3973376	NA	3153664	5811968	NA	1404928	4305152	NA	NA	NA	NA	1142528	NA	NA	1506688	NA	1780416	NA	NA	NA	NA	3079424	2074880	NA	NA	2537472	2769920	NA	NA	5875968	NA	NA	NA	NA	NA	4361472	2661120
13.04_3-methyl-2-butanone	NA	NA	9571328	NA	NA	NA	3210240	NA	5473024	25125888	NA	NA	NA	9016320	NA	NA	4629504	7254272	16820224	NA	10274816	4334080	NA	3670528	NA	NA	6275840	9240576	NA	NA	5315840	NA	NA	NA	NA	7909632	6016000	5828864	NA	NA	NA	NA	NA	20814848	16601088	NA	NA	NA	6005504
13.28_3-buten-2-one, 3-methyl_4	NA	NA	NA	4911360	3383296	NA	NA	3857920	2704640	NA	24026112	6090752	4163328	NA	3326720	12356608	NA	2854656	5085440	3934720	NA	NA	NA	NA	NA	NA	NA	2600448	NA	NA	5754368	9298944	NA	12127232	NA	NA	NA	NA	NA	NA	4112128	4953600	NA	NA	NA	NA	NA	3823872	2451712
13.43_1-butanol	NA	21053440	2608128	3234048	4299264	2249472	2523392	2540544	2844416	NA	NA	5343744	8947712	3273472	3075328	NA	2441216	2607360	NA	NA	NA	NA	NA	NA	NA	3747584	2798336	6871808	NA	2796544	2786816	5854976	3304192	NA	4488448	4726528	3067392	15107072	NA	2704128	NA	NA	6471936	NA	2687232	4192256	NA	NA	2096704
13.98_2-pentanone	18610176	10857472	286425088	520830976	11481088	9892864	94470144	28102656	5675008	174014464	165920768	10728448	8175360	466042880	5837568	9873408	7518976	322093056	121700352	13265920	292290560	3134208	6072320	37408768	2798848	14029824	439304192	694747136	47341568	5715968	7581952	22799360	6593280	86929408	6286592	5388032	130232320	262914048	8905728	8267264	14788608	75431936	13765632	132349952	64122880	12210176	4719872	182976512	131092480
14.20_pentanal	NA	NA	NA	14342144	NA	5473280	11235328	9709568	11712512	NA	NA	10405888	17540096	NA	6007040	NA	NA	NA	12751872	10611712	NA	NA	NA	4439552	NA	NA	NA	NA	NA	NA	NA	NA	8308480	NA	5685504	NA	7804672	7884288	9389056	6439680	NA	NA	NA	NA	NA	12435456	NA	21298176	14195712
14.87_acetic_acid,methyl_ester	NA	NA	5313792	NA	NA	NA	NA	NA	NA	NA	NA	NA	4467968	NA	3624448	4860160	NA	NA	NA	NA	NA	NA	NA	NA	NA	NA	NA	NA	NA	NA	NA	NA	NA	NA	NA	NA	NA	NA	NA	NA	NA	NA	13892608	NA	NA	NA	NA	NA	NA
16.46_3-penten-2-one	NA	NA	NA	NA	NA	NA	NA	NA	NA	NA	NA	NA	NA	NA	NA	NA	NA	NA	NA	NA	NA	NA	NA	NA	NA	NA	NA	2110464	NA	NA	NA	NA	NA	NA	NA	NA	NA	NA	NA	NA	NA	NA	NA	NA	NA	NA	NA	NA	NA
16.58_2-methyl-2-butenal	NA	6633216	NA	NA	NA	NA	NA	NA	NA	1488192	3115520	NA	NA	NA	NA	2849792	NA	NA	NA	NA	NA	NA	NA	NA	NA	NA	NA	NA	NA	NA	NA	NA	NA	NA	NA	NA	NA	NA	NA	NA	NA	1992896	NA	NA	NA	NA	4387328	3125248	NA
16.58_toluene	2793728	NA	2277632	NA	NA	2683136	1804608	2776320	1196672	116420608	NA	10052608	3124480	3547904	4157440	111767552	NA	1795200	2429696	3727616	1330432	1228416	NA	NA	NA	NA	NA	NA	1864384	1261632	NA	2841600	NA	7395072	NA	NA	1156928	NA	3014144	NA	2105856	1359424	NA	2695424	NA	NA	3714304	3962880	1665472
16.73_3-methyl-2-pentanone	63430656	11405312	41099264	7750912	40419328	6081024	5752576	4507904	6633984	10056704	92807168	NA	8971264	7810816	5488896	8321536	4454144	NA	53694464	9651200	NA	5060608	8092928	NA	4770816	12823552	8016128	11988992	NA	NA	4565504	NA	NA	4446720	3496192	8430592	4686080	7531520	6067968	7337216	7474432	39165952	70529024	NA	9750528	5102848	4118528	NA	5291520
16.75_2-Methyl-2-butenenitrile	NA	NA	NA	NA	NA	NA	NA	NA	NA	NA	NA	NA	NA	NA	NA	NA	NA	NA	1379712	NA	NA	NA	NA	NA	NA	NA	NA	NA	NA	NA	NA	NA	NA	NA	NA	3049216	NA	NA	2703616	NA	NA	11929600	NA	NA	NA	NA	NA	NA	NA
17.17_1-methyl-1H-Pyrrole	10003456	5358848	2369792	6673408	4777216	NA	NA	5821952	3098624	4721664	7176192	23006208	NA	10506240	5848064	11498496	NA	9369600	8515584	4951296	5080576	NA	NA	NA	NA	NA	NA	11446272	NA	2653696	NA	6608640	NA	NA	1418432	NA	NA	NA	2622208	NA	7514624	5703168	7233792	NA	NA	5181184	5455360	12178432	NA
17.20_3-methyl-3-buten-1-ol_2	NA	NA	NA	NA	NA	NA	NA	NA	NA	NA	NA	NA	NA	NA	NA	NA	NA	NA	NA	NA	NA	NA	NA	NA	NA	NA	NA	NA	NA	NA	NA	NA	NA	NA	NA	NA	NA	NA	NA	NA	NA	NA	NA	NA	NA	NA	NA	NA	NA
17.28_piperidine	NA	NA	NA	NA	NA	NA	NA	NA	NA	NA	NA	NA	NA	NA	NA	NA	NA	NA	NA	NA	NA	NA	NA	NA	NA	NA	NA	NA	NA	NA	NA	NA	NA	NA	NA	NA	NA	NA	NA	NA	NA	NA	45449216	NA	NA	NA	NA	NA	NA
17.45_1-pentanol	NA	9535488	NA	NA	NA	NA	NA	NA	NA	NA	NA	NA	NA	NA	NA	3619328	2282240	NA	NA	NA	NA	NA	NA	NA	NA	NA	NA	NA	NA	NA	NA	4277248	NA	NA	NA	NA	NA	NA	NA	NA	NA	NA	NA	NA	NA	NA	NA	NA	NA
17.63_1-methyl-piperidine	NA	NA	7110144	6163456	NA	NA	NA	NA	NA	NA	NA	NA	NA	NA	NA	NA	NA	NA	NA	NA	NA	NA	NA	NA	NA	NA	NA	NA	NA	NA	NA	NA	NA	NA	NA	NA	NA	NA	NA	NA	NA	NA	12376064	NA	NA	NA	NA	NA	NA
17.85_3-hexanone	35700736	19545088	26438656	23075840	16809984	14937088	6778112	17374208	6906112	19125248	24176640	52527104	19906560	39481344	16550912	37519360	17852416	18884608	42344448	12662784	12123136	15252480	5410048	4559104	12473344	20378624	7616512	13330432	5630976	3929344	9132032	24557568	3211520	4965376	3772416	2702592	6678784	7838720	16205824	4939264	21911552	15153152	29429760	39944192	7172608	23732224	13858816	11511808	10748928
17.90_3-methylene-2-pentanone	NA	NA	NA	2765824	NA	2099968	NA	1520896	2436608	31551488	23390208	10170368	3643648	NA	2381568	17236992	NA	NA	3766272	1719232	NA	NA	NA	NA	NA	NA	NA	2914560	NA	NA	NA	9009152	NA	6429440	NA	NA	NA	1272960	NA	NA	2671360	4437760	NA	NA	NA	2804992	NA	3199744	NA
18.03_2-hexanone	NA	44724224	NA	47656960	NA	NA	9884672	NA	NA	NA	NA	NA	NA	NA	31580160	NA	22490112	27463680	NA	NA	29350912	NA	NA	NA	NA	NA	NA	36413440	NA	NA	NA	NA	NA	NA	NA	NA	23961600	NA	NA	NA	NA	NA	NA	69492736	NA	NA	NA	NA	NA
18.04_2,4-dimethyl-3-pentanone	35700736	NA	NA	NA	NA	NA	NA	NA	NA	NA	NA	13875200	NA	NA	NA	NA	NA	NA	NA	NA	NA	NA	NA	NA	NA	NA	NA	NA	NA	NA	NA	NA	NA	NA	NA	NA	NA	NA	NA	NA	NA	7263744	NA	NA	NA	NA	NA	NA	NA
18.10_Methyl Isobutyl Ketone	NA	NA	NA	NA	NA	10161152	NA	14587904	10774528	NA	NA	50139136	21750784	21066752	NA	19414016	NA	NA	NA	13301760	8142336	6944256	5135360	2991872	8633344	9579520	6523648	NA	8251136	5280000	6850048	10844160	8051712	5744384	NA	10807296	6894848	8560640	8170240	5093632	12395520	17563648	NA	NA	10654720	18429952	10950656	19651584	NA
18.36_2,4-Pentadienenitrile	NA	12722176	NA	22604800	14485504	18538496	NA	9152512	5893376	24850432	20205568	12367872	4480512	16272384	8165632	9470976	4340736	9793536	8841216	6971648	4029440	NA	NA	NA	NA	NA	NA	NA	NA	NA	NA	9274368	NA	2707200	NA	NA	NA	NA	NA	NA	10315776	NA	NA	7585536	NA	7126528	10990592	13538304	NA
18.43_hexanal	22285312	25098240	NA	NA	NA	44281856	32418816	NA	22201344	14290944	17292288	NA	52207616	NA	14699520	8783872	NA	12296192	43442176	28121088	20849664	3343360	9035776	9507840	NA	15447040	11492352	24792064	21211136	14264320	21677056	14957568	26254336	8681472	22817792	18987008	52150272	NA	NA	7499520	NA	19037184	NA	NA	NA	NA	NA	56225792	38371328
19.05_pyrrole	40488960	25268224	11383808	52858880	28008448	15412224	NA	29865984	13522944	20854784	43073536	37679104	21875712	35176448	22263808	56152064	37826560	14388224	25779200	25325568	9287680	5765376	2655232	7568384	NA	11017216	7188992	22990848	8510464	NA	10852352	27780096	NA	9357312	13428736	27191296	NA	13708288	15606784	NA	27561984	16260096	68636672	10414080	12747776	28556288	23708672	17149952	11835392
19.20_methallyl cyanide	6662144	21482496	55472128	NA	17106944	52322304	NA	7049984	NA	NA	21714944	NA	17694720	NA	15210496	NA	NA	NA	49250304	85905408	NA	2766336	NA	NA	NA	NA	NA	NA	NA	NA	NA	NA	NA	10507264	18961408	NA	NA	NA	26593280	20495360	79290368	418643968	NA	NA	71675904	NA	24057856	21352448	NA
19.75_5-methyl-3-hexanone	NA	91983872	NA	NA	25771008	51642368	NA	60395520	NA	NA	76300288	130740224	19635200	103415808	NA	323158016	182042624	125595648	447741952	NA	NA	NA	13231104	NA	NA	189186048	32683008	52805632	NA	29324288	88743936	NA	NA	20399104	NA	NA	NA	NA	NA	NA	422428672	217628672	52551680	NA	51613696	NA	NA	NA	108621824
19.80_3-Hexanone, 4-methyl-	73916416	NA	95793152	63709184	NA	NA	29680640	NA	8717312	81195008	NA	NA	NA	NA	65785856	NA	NA	NA	NA	56430592	NA	49549312	13267968	22959104	54747136	NA	NA	NA	NA	NA	NA	266092544	NA	NA	8290560	87986176	39309312	48816128	94539776	14364672	NA	NA	NA	62992384	NA	58875904	34140160	20628480	NA
20.07_1-ethyl-1H-pyrrole	NA	7019008	6839808	3185664	1492096	NA	NA	NA	NA	5913344	5754624	51781632	5949440	7419648	11547648	NA	8297216	17584128	4477696	2851328	2518528	NA	2425344	NA	NA	4073472	NA	NA	560512	2087168	4142080	3319552	NA	1704832	NA	3951360	6640384	1285696	4626176	1126144	2326016	1199104	9331712	3181056	2691328	8914944	NA	2251776	NA
20.19_methyl-pyrazine	9312256	NA	18073600	11480064	12709888	5350144	NA	43048960	NA	NA	NA	49975296	5280256	8348672	20597760	19422208	4384000	NA	2813440	5042176	8572928	NA	NA	NA	NA	NA	4898816	NA	4353280	1309760	NA	1909248	5225728	NA	7168256	2573312	NA	5075712	12260352	2383104	NA	6034176	36835328	NA	NA	11276288	NA	4997632	6923008
20.34_ethylbenzene_3	NA	NA	NA	NA	NA	NA	NA	NA	NA	16785408	4015360	NA	NA	NA	NA	35270656	NA	NA	NA	NA	NA	NA	NA	NA	NA	NA	NA	NA	NA	NA	NA	1001728	NA	1142400	NA	NA	NA	NA	NA	NA	NA	NA	NA	NA	NA	NA	NA	NA	NA
20.37_3-methyl-2-hexanone	NA	NA	NA	NA	NA	NA	NA	NA	NA	NA	18529280	NA	NA	6293504	NA	NA	NA	NA	NA	NA	NA	NA	NA	NA	NA	NA	NA	NA	NA	NA	NA	NA	NA	NA	NA	NA	NA	NA	NA	NA	NA	NA	7902208	NA	NA	NA	NA	NA	NA
20.80_N,N-dimethylformamide	63492096	12985344	11592704	15214592	10163200	6166272	4027392	NA	3934464	174931968	NA	NA	8604672	NA	11390976	NA	NA	NA	NA	NA	60919808	3232000	7070976	4081920	NA	NA	4493056	17425408	29873152	NA	NA	NA	4428544	NA	NA	NA	5380608	4373248	33106944	NA	58277888	NA	22222848	227229696	6635776	10797056	NA	8556544	6221568
20.82_3-Furaldehyde_4	NA	NA	NA	NA	NA	NA	NA	NA	NA	NA	5794048	NA	NA	NA	NA	4728320	NA	NA	NA	NA	NA	NA	NA	NA	NA	NA	NA	NA	NA	NA	NA	NA	NA	NA	NA	NA	NA	NA	NA	NA	3224832	2228736	NA	NA	NA	NA	NA	NA	NA
20.95_2-methyl-N-(2-methylpropyl)-1-propanamine	NA	NA	NA	NA	NA	3454208	NA	7840000	NA	NA	NA	NA	NA	NA	NA	NA	NA	NA	NA	NA	NA	NA	NA	NA	2727168	NA	5250048	NA	NA	NA	NA	NA	NA	NA	NA	NA	NA	NA	NA	NA	4039936	NA	NA	NA	NA	NA	NA	NA	NA
21.19_4-heptanone_3	61984768	103964672	18572288	50851840	106942464	33787904	15827968	163299328	102027264	32615424	77787136	56823808	153976832	107773952	142622720	98979840	68947968	61407232	62881792	25738240	20844544	124616704	28874752	47239168	18836480	69193728	51744768	47226880	21300224	173637632	16744448	369377280	22265856	18294784	15022080	77422592	54714368	30708736	34557952	18039808	43053056	42860544	21976064	56193024	25103360	49750016	77946880	41738240	28056576
21.36_N-methylformamide	2860800	NA	NA	NA	NA	NA	NA	NA	NA	15479808	NA	NA	NA	NA	NA	NA	NA	NA	8484864	NA	8927232	NA	NA	NA	NA	NA	NA	NA	5649408	NA	NA	NA	NA	NA	NA	NA	NA	NA	6733824	NA	6343680	NA	NA	9665536	NA	NA	NA	NA	NA
21.47_xylene	NA	2674688	3882752	2843904	2886400	3381760	1320192	NA	1656576	15518720	NA	6793728	2597120	NA	4464384	NA	1486784	1859776	NA	NA	2203904	906432	NA	NA	1088192	NA	NA	NA	2995712	NA	NA	NA	NA	NA	NA	NA	NA	NA	1197696	NA	3913216	3450624	2289408	4364544	2228224	1761152	NA	2406400	2987520
21.49_1-hexanol	NA	NA	NA	15757312	NA	NA	1197312	5467648	NA	NA	NA	9782272	NA	5324800	NA	13826048	NA	NA	NA	NA	NA	NA	NA	NA	NA	NA	NA	NA	NA	NA	NA	5836544	NA	NA	NA	NA	NA	NA	NA	3032064	NA	NA	6604288	NA	NA	NA	4421376	8349440	NA
21.77_3-heptanone	6036736	8322304	12432384	2467823616	182403072	121880576	70815744	102043648	46788608	7902464	30682112	9647104	4723200	10150912	6004992	27633664	13369344	17086464	8144896	12966912	6205184	13684736	NA	1862208	4847104	5137408	2648064	6402816	2815744	3695104	NA	6944256	1620352	2088000	1423680	8607744	2981888	3872768	NA	NA	13731840	7072512	NA	14943232	3382784	12226560	6886400	1380646912	719192064
21.78_2-n-butylacrolein	7296000	NA	NA	6209280	NA	NA	NA	NA	NA	8454144	7667456	7403264	NA	NA	4744704	5548288	NA	NA	8843264	NA	6906880	NA	NA	NA	NA	3785216	2011200	4004096	4733184	NA	NA	NA	1724480	NA	NA	5723136	NA	NA	6108160	NA	6511104	6290688	5639680	11078656	NA	7490048	5856768	NA	3306752
21.83_styrene	9535488	17680384	24022016	NA	21086208	21908480	20633600	40390656	20230144	29230080	28482560	65708032	19876864	31587328	21050368	85774336	26305536	21926912	24538112	5481472	27625472	20052992	6054656	NA	NA	NA	2814208	3420672	43601920	NA	1634432	NA	NA	1439936	NA	3773440	5703168	NA	26953728	NA	29308928	4140288	12571648	42663936	15498240	19745792	NA	NA	25717760
22.11_2-heptanone	113385472	148537344	88055808	177602560	127762432	88178688	54898688	102846464	99532800	103886848	119803904	291995648	208207872	192151552	250642432	192299008	117563392	204079104	166166528	138919936	105992192	117080064	26860544	20597760	36454400	40742912	51691520	119402496	83611648	58236928	50556928	75100160	43687936	33943552	41738240	96808960	187678720	80396288	94896128	33366016	189825024	143245312	82587648	151339008	62238720	131047424	441778176	253476864	148815872
22.33_heptanal	2860800	NA	NA	NA	NA	NA	9071616	NA	2178816	NA	2682624	NA	NA	NA	NA	NA	3205632	1666048	11654144	1580544	NA	1749568	1395584	1719808	NA	1541376	998272	NA	NA	NA	3830528	1866944	1492736	NA	1138240	2498816	1349120	NA	NA	1384064	NA	NA	NA	NA	NA	NA	NA	NA	NA
22.36_3-methyl-pyridine	NA	11421696	NA	NA	NA	NA	NA	NA	NA	13568000	49065984	47558656	NA	NA	24925184	37163008	NA	NA	3873792	NA	2137600	NA	NA	NA	NA	NA	NA	NA	NA	NA	3710208	3448064	NA	NA	NA	NA	NA	NA	NA	NA	7713280	3622400	NA	NA	NA	NA	3829248	NA	NA
22.47_2,4-dimethylthiophene	NA	3434752	NA	NA	NA	NA	NA	NA	NA	NA	NA	NA	NA	NA	NA	NA	NA	NA	NA	NA	NA	NA	NA	NA	NA	NA	NA	NA	NA	NA	NA	NA	NA	NA	NA	NA	NA	NA	NA	NA	NA	NA	NA	NA	NA	NA	NA	NA	NA
22.55_3-methyl-1H-Pyrrole	NA	NA	12958720	6175488	NA	4340480	NA	5527808	NA	NA	NA	NA	5156864	NA	5088000	11083776	6038528	2261760	NA	5540096	NA	NA	NA	NA	NA	NA	NA	2137344	NA	NA	NA	NA	NA	NA	NA	NA	NA	NA	NA	NA	NA	NA	4808448	NA	NA	5676032	NA	NA	NA
22.59_xylene	2724608	NA	NA	NA	NA	NA	NA	NA	NA	21257216	10892288	6748672	NA	NA	2360832	18129920	NA	NA	NA	NA	NA	NA	NA	NA	NA	NA	NA	NA	NA	NA	NA	NA	NA	NA	NA	NA	NA	NA	NA	NA	NA	NA	NA	NA	NA	NA	NA	NA	NA
23.11_cyclohexanone_3	3109632	NA	NA	NA	NA	NA	NA	NA	NA	NA	NA	NA	NA	NA	NA	NA	NA	NA	NA	NA	NA	NA	NA	NA	NA	NA	NA	NA	NA	NA	NA	NA	NA	NA	NA	NA	NA	NA	NA	NA	NA	NA	NA	NA	NA	NA	NA	3557120	NA
23.47_methyl_propyl_disulfide	NA	61739008	2577664	5157120	4898816	4969216	1750464	3059712	NA	NA	31913984	24953856	2950144	47407104	7105280	14745600	8077056	19195904	23649280	5900544	3234560	13280256	3446016	NA	1326080	760640	NA	NA	NA	1835456	2205184	2599168	NA	NA	NA	1851712	NA	NA	1043392	NA	9352192	4437760	16666624	NA	1951744	20547584	14086144	5865472	NA
23.73_2-acetylfuran	1831360	NA	1862080	11116544	5724416	4414976	NA	NA	5443840	NA	14023680	11366400	6658304	NA	11588608	10737664	7602688	2080256	7988736	17445888	NA	NA	NA	NA	NA	NA	NA	4121856	2170624	NA	NA	2090304	NA	NA	NA	NA	1271616	NA	NA	NA	5813760	NA	7379200	NA	NA	8270592	6758144	7719424	2496000
23.81_2-methyl-4-heptanone	21369856	34045952	40062976	1.6e+07	14271488	19070976	10994688	28836864	5181184	28100608	26087424	36552704	8620032	34078720	24066048	119152640	66949120	66547712	123584512	19648512	30854144	26948608	NA	10108928	19979264	57610240	10161152	8292864	7549184	7700224	15300608	71733248	3110912	9376768	2876928	58261504	17945600	21260288	66015232	6086912	128909312	58671104	13822976	13563904	17753088	20597760	27185152	12422144	49807360
23.90_1-(3-ethylcyclobutyl)-ethanone_3	NA	NA	NA	NA	NA	NA	NA	NA	NA	NA	NA	NA	NA	NA	NA	NA	NA	NA	NA	NA	NA	NA	NA	NA	NA	NA	NA	NA	NA	NA	NA	NA	NA	NA	NA	NA	NA	NA	NA	NA	NA	NA	NA	NA	NA	NA	NA	NA	NA
24.02_3-methyl-2-heptanone	NA	NA	NA	NA	NA	NA	NA	NA	NA	7838464	NA	11082752	NA	NA	5866752	NA	NA	NA	NA	NA	NA	NA	NA	NA	NA	NA	NA	NA	NA	NA	NA	5303296	NA	NA	NA	NA	NA	NA	NA	NA	NA	NA	NA	NA	NA	75972608	NA	NA	NA
24.25_decane	14579712	NA	NA	NA	NA	NA	2942976	NA	NA	NA	NA	NA	NA	NA	NA	NA	NA	NA	NA	NA	NA	NA	NA	NA	NA	NA	NA	NA	NA	NA	NA	NA	NA	NA	NA	NA	NA	NA	NA	NA	NA	NA	NA	NA	NA	NA	NA	NA	NA
24.36_4-methyl-1-(1-methylethyl)-cyclohexene	NA	NA	NA	NA	NA	NA	NA	3368704	NA	NA	NA	NA	NA	NA	NA	NA	NA	NA	NA	NA	NA	NA	NA	NA	NA	NA	NA	NA	NA	NA	NA	NA	NA	NA	NA	NA	NA	NA	NA	NA	NA	NA	NA	NA	NA	NA	NA	NA	NA
24.78_furan, 2-pentyl_1	NA	NA	NA	NA	2369536	NA	NA	NA	NA	NA	NA	2400512	NA	NA	NA	7507456	NA	NA	NA	NA	NA	NA	NA	NA	NA	NA	NA	NA	NA	NA	NA	NA	NA	NA	NA	NA	NA	NA	NA	NA	NA	NA	NA	NA	NA	NA	NA	NA	NA
24.97_2-methyl-5-(methylthio)-furan	NA	NA	NA	NA	NA	NA	NA	NA	NA	6021376	NA	NA	NA	NA	NA	NA	NA	NA	NA	NA	NA	NA	NA	NA	NA	NA	NA	NA	NA	NA	NA	NA	NA	NA	NA	NA	NA	NA	NA	NA	NA	NA	NA	NA	NA	NA	NA	NA	NA
25.08_6-methyl-3-heptanone	12549120	NA	5875456	NA	NA	NA	NA	NA	5553152	NA	NA	NA	NA	9436160	15638528	17946624	6817280	10735616	9667584	NA	NA	NA	NA	NA	NA	9265152	NA	NA	NA	NA	NA	5122816	NA	3295744	NA	15652864	NA	3653376	12127232	NA	NA	NA	NA	NA	NA	7720704	NA	NA	7531008
25.12_Oxime-, methoxy-phenyl-_	2215168	41111552	27738112	36892672	12470272	22678528	11059200	32675840	19313664	NA	17003520	75702272	35250176	31282176	119468032	50270208	26471424	132923392	15910912	59207680	8437760	38699008	999096320	346800128	1448869888	113152000	34283520	130224128	7984384	33632256	35184640	94568448	18508800	25304064	31546368	32228352	262340608	47992832	14449664	72155136	10761216	12909568	46096384	NA	9044992	56508416	52748288	13270016	14126080
25.43_3-ethylcyclopentanone	NA	NA	NA	14004224	NA	8697856	NA	NA	NA	NA	3787776	NA	20079616	NA	NA	NA	NA	NA	NA	NA	NA	NA	3040512	1850560	NA	5020160	6334976	13359104	NA	4741376	4007680	7771392	19552256	NA	NA	NA	NA	5416960	NA	3564032	NA	17695744	5431808	NA	8197632	NA	19964928	17363968	NA
25.52_3-octanone	9777152	10167296	8513536	8260352	6094080	7799040	NA	5576192	5553408	9745408	6148864	NA	NA	18810880	14979072	14655488	9952256	NA	16380928	3954432	5835520	10895360	NA	NA	3686400	NA	NA	NA	4879360	NA	NA	NA	NA	2097152	NA	5856256	3019008	NA	8804352	NA	NA	NA	NA	NA	NA	NA	14132224	NA	6468352
25.60_5-Hepten-2-one, 6-methyl_2	9466880	13325312	5220096	8038656	6765824	5997824	NA	8338688	5223424	9316352	13048832	30067712	20950016	30848000	14624768	14522368	12118016	15599616	14429184	8275712	6575616	11586560	4491008	1955200	NA	3126528	NA	3785984	6291712	3837696	3081472	3652096	NA	3018496	2183680	4396544	4619264	4472576	10819584	3074048	10342400	NA	5001472	NA	3969792	9470976	27898880	8679424	6582272
25.73_benzaldehyde	19391488	27601920	43495424	77479936	26747904	19522560	22105088	NA	12619776	36265984	43814912	47923200	58540032	44855296	50065408	52797440	28610560	21883904	32367616	44580864	41115648	10055680	2465792	2249728	6892800	2253312	1896448	5354240	48177152	2221568	NA	7419392	2225664	NA	2251520	2381312	2065280	1895936	33996800	1173440	56496128	28867584	15201280	34787328	25478144	27719680	21474304	32530432	27920384
25.86_5-methyl-2-furancarboxaldehyde	NA	NA	NA	2180096	NA	NA	NA	NA	2127616	NA	4942080	NA	1373952	NA	NA	1634112	2885632	NA	2108928	4602368	NA	NA	NA	NA	NA	NA	NA	NA	NA	NA	NA	NA	NA	NA	NA	NA	NA	NA	NA	NA	NA	NA	NA	NA	NA	NA	NA	NA	NA
25.94_pyrazine, trimethyl_1	NA	NA	NA	NA	NA	NA	NA	NA	NA	NA	NA	3567872	2191872	NA	NA	NA	NA	NA	NA	1969920	NA	NA	NA	NA	NA	NA	NA	NA	NA	NA	NA	NA	NA	NA	NA	NA	NA	NA	NA	NA	NA	NA	NA	NA	NA	NA	NA	NA	813568
26.08_octanal	NA	NA	NA	NA	NA	NA	2635008	NA	NA	NA	4498688	NA	NA	4457216	NA	NA	4281088	NA	6317824	NA	NA	NA	NA	1719296	NA	NA	NA	NA	NA	NA	NA	NA	NA	NA	NA	NA	NA	NA	NA	NA	NA	NA	NA	NA	NA	NA	NA	NA	NA
26.13_3-methyl-cyclohexanone	NA	10613760	15958016	NA	NA	NA	NA	309248000	NA	117919744	NA	41398272	NA	27039744	49635328	3602688	NA	NA	25013248	NA	NA	NA	NA	NA	NA	10110976	4032768	NA	NA	2845952	1857472	6795008	2662656	NA	NA	10127360	8544256	2921216	NA	7260160	NA	NA	4173056	4814336	NA	14068736	NA	6255616	NA
26.23_D-limonene	3629312	NA	NA	NA	NA	3869184	3504896	4669952	2244352	NA	NA	NA	NA	4044288	1730496	NA	1472384	NA	4742144	3837184	NA	1658112	NA	NA	NA	1228992	1279680	1183424	5103872	1884608	1284032	2781184	2201344	NA	NA	NA	1786432	2567168	4314880	1551424	5295360	NA	NA	NA	NA	NA	NA	NA	NA
26.35_o-cymene	2898176	NA	NA	NA	NA	NA	NA	2866432	NA	NA	NA	2370816	2041728	3404032	3910144	NA	NA	1894016	3241472	2231808	NA	NA	2408960	725568	NA	NA	NA	NA	NA	1347200	1452032	NA	NA	NA	NA	NA	NA	NA	6466816	NA	4931584	NA	NA	NA	NA	3426560	5975808	NA	NA
26.39_beta-phellandrene_4	NA	NA	2220800	NA	NA	NA	NA	NA	NA	NA	NA	NA	NA	NA	NA	NA	NA	NA	NA	NA	3218944	NA	NA	NA	NA	NA	NA	NA	NA	NA	NA	NA	NA	NA	NA	NA	NA	NA	NA	NA	NA	NA	NA	NA	NA	NA	NA	NA	NA
26.65_dimethyl sulfone	NA	NA	NA	NA	NA	NA	NA	2944256	NA	NA	2395904	NA	NA	NA	NA	NA	1080192	NA	1447424	NA	1086400	NA	NA	NA	NA	2966272	NA	NA	NA	4690176	1066304	NA	NA	NA	NA	NA	NA	NA	NA	NA	NA	NA	NA	NA	NA	NA	NA	NA	NA
26.66_2-octanone	27900928	23074816	10901504	28386304	15325184	18961408	12070912	NA	15644672	19475456	38264832	83898368	49029120	51249152	45076480	48046080	31767552	30152704	36114432	30372864	18468864	20307968	7179776	4324352	6022656	6013696	7321856	12896256	19978240	4842752	6710016	7705600	6294528	4439040	4729088	10326016	7527424	7043584	18251776	4467200	36450304	34304000	21066752	30361600	NA	NA	38920192	27100160	24013824
26.76_Eucalyptol_3	NA	5114624	NA	NA	NA	NA	NA	NA	4416256	NA	NA	NA	NA	NA	NA	NA	NA	NA	NA	NA	NA	NA	NA	NA	NA	NA	NA	NA	NA	3708928	NA	NA	NA	NA	NA	NA	NA	NA	NA	NA	NA	NA	NA	NA	NA	NA	NA	4507136	NA
26.85_2-octanol	NA	NA	NA	NA	NA	NA	NA	NA	NA	NA	NA	NA	NA	NA	NA	10318848	NA	NA	NA	NA	NA	NA	NA	NA	NA	NA	NA	NA	NA	NA	NA	NA	NA	NA	NA	NA	NA	NA	NA	NA	NA	NA	NA	NA	NA	NA	NA	NA	NA
27.05_gamma-terpinene_4	NA	5940992	NA	NA	NA	NA	NA	3254528	1699776	NA	5338112	11607040	NA	NA	NA	NA	NA	NA	NA	NA	NA	NA	NA	NA	NA	917888	1859456	NA	NA	NA	NA	NA	NA	NA	NA	NA	NA	NA	NA	1210816	NA	NA	NA	4040960	NA	NA	NA	2188800	NA
27.14_1-hexanol, 2-ethyl_3	NA	10458112	120324096	194396160	5928704	107102208	2983424	149913600	90296320	102162432	117485568	47980544	63647744	93618176	103907328	142573568	158171136	14795776	55521280	193036288	148094976	52510720	32869376	18498560	79446016	37912576	144195584	109252608	74563584	209682432	125407232	55083008	143982592	32220160	45617152	6924544	72425472	93036544	5758976	120279040	62091264	78172160	63328256	11815936	67588096	10292224	110465024	203112448	206651392
27.62_4-methyl-1-(1-methylethenyl)-cyclohexene	NA	7628288	1875776	2051904	1754368	NA	NA	NA	NA	3624704	3517952	4211712	3348992	NA	NA	NA	NA	7137280	NA	NA	2021504	NA	7048960	5693696	3199488	NA	NA	NA	2664960	NA	NA	NA	NA	2356736	3692800	3875584	NA	NA	NA	NA	NA	3582720	6172928	NA	5020160	2174208	4153088	1538944	1673088
27.68_undecane	10799104	6138624	NA	6269440	6297600	4764160	4018688	8557568	2667008	14877696	5451008	11926528	5203968	7583232	10783744	10162176	6753792	12157952	NA	7658240	9290752	4727552	NA	NA	NA	NA	NA	NA	6822656	NA	NA	NA	NA	NA	NA	NA	1816256	NA	6316288	NA	6677760	6689280	4128768	12096512	2686208	5766400	19676160	NA	4034048
27.69_2-ethenyl-6-methyl-pyrazine	NA	NA	NA	NA	6206464	NA	NA	2747136	NA	NA	NA	8177152	NA	NA	1207104	NA	NA	9079808	3108352	NA	NA	NA	NA	NA	NA	NA	NA	NA	NA	NA	NA	NA	NA	NA	NA	NA	NA	NA	NA	NA	NA	5907968	NA	NA	NA	NA	1515712	NA	NA
28.14_phenol	NA	NA	NA	NA	NA	NA	NA	NA	NA	NA	NA	NA	NA	NA	NA	NA	NA	NA	NA	NA	1458368	NA	NA	NA	NA	NA	NA	NA	NA	NA	NA	NA	NA	NA	NA	NA	NA	NA	NA	NA	NA	NA	NA	NA	NA	NA	NA	NA	NA
28.15_Cyclohexene, 1-methyl-4-(1-methylethylidene)-	652352	NA	NA	NA	NA	NA	NA	95117312	NA	1939264	1593024	NA	433472	998848	640704	1114240	NA	NA	NA	NA	NA	NA	NA	NA	NA	NA	NA	NA	NA	NA	NA	NA	NA	NA	NA	NA	NA	666112	NA	NA	1428288	2698240	416656	983872	NA	430000	NA	NA	NA
28.37_1-octanol_2	NA	NA	NA	NA	NA	NA	NA	NA	NA	NA	NA	NA	NA	NA	37707776	NA	NA	NA	NA	NA	NA	NA	NA	NA	NA	NA	NA	NA	NA	NA	NA	1538560	NA	NA	NA	NA	NA	NA	NA	NA	NA	NA	NA	NA	NA	NA	NA	NA	NA
28.41_2,6-dimethyl-7-octen-2-ol	3292672	NA	NA	NA	NA	NA	NA	7433984	NA	NA	NA	NA	NA	NA	NA	NA	NA	7913728	NA	NA	4626944	NA	19774464	NA	NA	NA	2965504	3470592	7147520	3423488	NA	3954432	NA	NA	1872000	NA	4078592	8947712	NA	10232832	NA	4754944	NA	NA	NA	NA	NA	NA	NA
28.55_Isophorone	3556864	12324864	NA	2567168	NA	NA	NA	NA	NA	17251328	16874496	37847040	NA	NA	NA	13966336	NA	8659968	8406016	2377728	2686208	NA	3645952	1579264	NA	2177792	NA	2793216	NA	3306240	4850432	6675456	1946688	3491072	NA	4461824	4031744	4445696	NA	2358016	NA	NA	NA	NA	2510592	NA	NA	5165824	NA
28.66_a-Methyl-a-[4-methyl-3-pentenyl]oxiranemethanol	NA	NA	NA	NA	NA	NA	NA	NA	NA	NA	NA	NA	NA	NA	NA	NA	NA	NA	NA	NA	NA	NA	NA	NA	NA	NA	NA	NA	NA	NA	NA	NA	NA	NA	NA	NA	NA	NA	NA	NA	NA	NA	NA	NA	NA	NA	NA	NA	NA
29.06_2-Nonanone	NA	NA	NA	NA	NA	NA	NA	NA	NA	NA	NA	NA	NA	8135936	NA	NA	NA	NA	NA	NA	NA	NA	NA	NA	NA	NA	NA	NA	NA	NA	NA	NA	NA	NA	NA	NA	NA	NA	NA	NA	NA	NA	NA	NA	NA	NA	NA	NA	NA
29.13_3,7-dimethyl-3-octanol	NA	NA	NA	NA	NA	NA	NA	NA	NA	NA	NA	NA	NA	NA	NA	NA	NA	NA	NA	NA	NA	NA	NA	NA	NA	NA	NA	NA	1937536	NA	NA	NA	NA	NA	NA	NA	NA	NA	NA	NA	NA	NA	NA	NA	NA	NA	NA	3523072	NA
29.31_4-nonanone	11944960	5943552	8439808	5367296	9614336	5396224	3810816	7968000	6143488	11953152	8634368	33665024	11333632	18950144	14788608	20272128	8570880	13913088	12948480	15265792	9908224	13250560	NA	1810624	2757120	2164224	NA	NA	6416896	NA	1413824	3434496	NA	NA	NA	6220800	NA	NA	15622144	NA	15236096	7771904	NA	13456384	3417088	8574976	12286976	4411648	9444352
29.57_nonanal	NA	NA	NA	NA	NA	NA	NA	NA	NA	NA	NA	NA	NA	NA	NA	NA	4113152	NA	NA	NA	NA	NA	NA	1076992	NA	NA	NA	NA	NA	NA	NA	NA	NA	NA	NA	NA	NA	NA	NA	NA	NA	NA	NA	NA	NA	NA	NA	NA	NA
29.95_Diallyl disulphide	NA	10112000	NA	NA	6330624	NA	NA	NA	NA	NA	NA	NA	NA	NA	NA	44830720	4621056	5963520	NA	NA	101740544	6568960	NA	NA	4862720	NA	NA	NA	5240576	NA	4153344	NA	NA	NA	NA	NA	NA	NA	NA	NA	36417536	19348480	NA	NA	NA	NA	NA	243793920	23901184
30.50_3,5-Dimethyl-2-octanone	NA	NA	NA	NA	3041280	1629568	NA	4497664	3092736	6449152	NA	NA	6698752	4338944	NA	NA	NA	NA	6185472	NA	1886208	NA	NA	NA	NA	1013568	1179840	NA	NA	1072576	NA	4870656	NA	2004800	NA	3881984	1365824	NA	NA	NA	NA	NA	1844096	3691008	NA	4041984	3913216	NA	NA
30.61_1,7,7-Trimethylbicyclo[2.2.1]hept-5-en-2-ol	3445504	NA	NA	NA	NA	NA	NA	NA	NA	NA	NA	NA	NA	NA	NA	NA	NA	NA	NA	2172672	NA	NA	NA	NA	NA	1495552	NA	NA	NA	NA	NA	NA	NA	NA	NA	NA	NA	NA	NA	NA	NA	NA	NA	NA	NA	NA	NA	NA	NA
30.74_3-methyl-2-cyclohexen-1-one	NA	2588160	4175872	1364096	NA	NA	NA	13611008	NA	15383552	NA	11303936	2346240	14048256	15520768	NA	NA	2109440	7500032	NA	NA	NA	NA	NA	NA	NA	NA	NA	3427072	1576576	NA	NA	1174528	NA	NA	NA	NA	NA	NA	NA	2939904	NA	4302592	3365376	NA	10749952	3876352	2745088	NA
31.00_1-methyl-4-(1-methylethyl)-3-cyclohexen-1-ol	NA	NA	NA	NA	NA	NA	NA	3175680	NA	NA	NA	NA	NA	NA	NA	NA	NA	NA	NA	NA	NA	NA	3700992	NA	NA	NA	NA	NA	NA	NA	NA	NA	NA	NA	NA	NA	NA	NA	NA	NA	NA	NA	NA	NA	NA	NA	NA	NA	NA
31.87_1-Piperidineacetonitrile	NA	1681792	5207552	3397632	3412736	NA	NA	NA	NA	1628160	NA	NA	NA	NA	NA	NA	NA	NA	NA	NA	NA	NA	5251328	1169920	8402944	NA	3591168	1078592	2223616	NA	NA	NA	1107456	1312000	NA	2541312	3222784	2432256	3249664	2753792	1701056	NA	6664960	2226432	NA	4488704	1945856	1774080	NA
31.87_dodecane	8126720	NA	NA	NA	4130560	NA	1834432	NA	2522368	11480064	4675328	9605120	5282816	7163648	7785728	9987072	6089728	7698688	5949696	7686144	6841856	6165248	NA	NA	NA	NA	NA	NA	7694592	NA	NA	NA	NA	NA	NA	NA	NA	NA	7515392	NA	7141120	5585664	NA	9617408	NA	3006720	3108608	NA	2841856
32.08_4-Acetyl-1-methylcyclohexene	NA	3609088	NA	5142016	NA	3960832	NA	NA	NA	6563840	5490176	8084736	6859776	NA	NA	NA	3650816	3210496	4742144	NA	NA	NA	NA	NA	NA	NA	NA	NA	NA	1436544	NA	NA	5504256	NA	NA	NA	NA	NA	NA	NA	4524288	NA	NA	8518656	NA	3060480	3290112	4329472	NA
32.29_2-Nonanone	NA	1626944	NA	NA	NA	NA	NA	NA	NA	NA	NA	NA	4141056	8666112	NA	NA	NA	NA	NA	NA	NA	3987200	NA	NA	NA	NA	NA	NA	NA	NA	NA	NA	NA	NA	NA	NA	NA	NA	NA	NA	NA	NA	NA	NA	NA	NA	NA	NA	NA
32.42_5-methyl-2-(1-methylethyl)-cyclohexanol	5398016	6450688	3244544	NA	5448192	1988544	1818624	330088448	2357504	12408832	NA	20553728	NA	15592448	2105856	4185088	6229504	60174336	16770048	9493504	3156480	2658048	56287232	1575808	NA	46747648	3619328	2891520	3266048	17035264	3288832	8995840	2979840	1060352	NA	10202112	2197504	1654720	1985280	1667776	NA	NA	3238656	3229696	NA	NA	5711360	3948032	2315264
32.44_Benzofuran,4,5,6,7-tetrahydro-3,6-dimethyl-	415456	NA	8547328	1777664	NA	NA	NA	225017856	4783616	79052800	NA	42467328	NA	30868480	59416576	NA	NA	NA	34959360	NA	NA	NA	NA	NA	NA	NA	NA	NA	NA	NA	NA	NA	NA	NA	NA	NA	NA	NA	NA	NA	NA	NA	NA	NA	NA	6629888	NA	3160832	NA
32.79_Isophorone_B	12821504	15528960	5449472	5445888	5656320	NA	4030464	NA	3665408	NA	12839936	49475584	7974656	8138496	15973376	15261696	3137024	NA	23306240	6948864	7101440	5732352	7668224	2679296	1491840	7691520	5320960	6637568	3645696	8997888	4257536	7145984	3385344	3876864	2107392	11537408	7034880	6411008	6969856	5629952	13774848	8879104	6140160	13973504	NA	10877952	12340224	25756672	8952832
33.19_azulene	NA	NA	NA	NA	NA	NA	NA	NA	NA	40804352	27670528	13625344	NA	NA	3680768	24673280	NA	NA	NA	NA	NA	NA	NA	NA	NA	NA	NA	NA	NA	NA	NA	NA	NA	NA	NA	NA	NA	NA	NA	NA	NA	NA	NA	NA	NA	NA	NA	NA	NA
33.44_pinocarvone	29822976	17181696	18966528	5300224	5810176	4190208	NA	8670208	2181120	55689216	2311680	22788096	91660288	26096640	30654464	13116416	2836224	10428416	39911424	7675648	3586560	6389504	13303808	5006080	NA	96292864	5289728	1684224	6841344	21888000	16176128	11196416	5892608	2980864	3899904	5933312	20264960	2020288	20217856	1993344	15458304	8438784	7083264	12320768	1881344	37289984	19504128	5527808	9756672
33.66_Borneol	NA	NA	NA	NA	NA	NA	NA	NA	NA	NA	NA	NA	NA	NA	NA	NA	NA	NA	NA	NA	NA	NA	21524480	NA	NA	NA	NA	NA	NA	NA	NA	NA	NA	NA	NA	NA	NA	NA	NA	NA	NA	NA	NA	NA	NA	NA	NA	NA	NA
33.90_a-Terpineol	NA	NA	NA	NA	NA	NA	NA	NA	NA	NA	NA	NA	NA	NA	NA	NA	NA	NA	NA	NA	NA	NA	3768064	NA	NA	NA	NA	NA	NA	NA	NA	NA	NA	NA	NA	NA	NA	NA	NA	NA	NA	NA	NA	NA	NA	NA	NA	NA	NA
33.91_5-methyl-2-(1-methylethenyl)-cyclohexanone	NA	NA	NA	NA	NA	NA	NA	38977536	NA	14034944	NA	10361856	NA	NA	2279424	NA	NA	NA	9785344	NA	NA	NA	NA	NA	NA	NA	NA	NA	NA	NA	NA	NA	NA	NA	NA	865152	NA	NA	NA	NA	NA	NA	NA	NA	NA	2593536	NA	NA	NA
34.43_1,3-Cyclohexadiene-1-carboxaldehyde, 2,6,6-trimethyl-	16006144	42782720	7156224	12401664	10676224	6845184	4246272	14267392	6888192	30027776	26029056	195592192	10181632	12700672	24022016	27226112	18200576	30465024	65212416	12478464	13593600	6369792	10068992	6541056	1728640	9745408	6388736	6712064	4459008	13848576	5486848	7144960	5469184	8371712	2936064	19431424	11144192	14287872	9559040	13638656	11444224	17052672	26393600	19120128	6763008	31618048	34492416	19293184	8584192
34.86_2,6,6-trimethyl-2,4-cycloheptadien-1-one	NA	6198272	908672	6343680	10544128	4977920	9827328	NA	1552896	7257856	5686784	43864064	2554880	NA	5437440	4933120	38690816	148078592	411746304	2171904	8829952	34652160	46194688	NA	NA	7646208	NA	1275520	12802048	3943936	1156160	1647744	1859392	1457344	NA	153681920	1471488	67063808	10998784	92229632	19709952	2847232	31821824	2590208	1834368	320634880	39964672	8514560	4577024
34.87_tridecane	5810176	NA	NA	NA	NA	NA	NA	NA	NA	4377344	5244672	7885568	6673920	5439488	6448128	11092992	9612288	NA	NA	8420352	5290752	5916928	NA	NA	1622912	NA	NA	NA	5794304	NA	NA	NA	NA	NA	NA	NA	NA	NA	7880704	NA	5768704	4738048	NA	6502912	NA	NA	NA	NA	NA
35.04_4-(1-methylethyl)-benzaldehyde	NA	NA	NA	NA	NA	NA	NA	NA	NA	NA	NA	NA	NA	NA	NA	NA	NA	NA	NA	NA	NA	NA	NA	NA	NA	NA	NA	NA	NA	NA	NA	NA	NA	NA	NA	NA	NA	NA	NA	NA	NA	NA	NA	NA	NA	NA	NA	NA	NA
35.64_1-decanol	NA	NA	NA	NA	NA	NA	NA	NA	NA	NA	NA	NA	NA	NA	NA	NA	NA	NA	NA	NA	NA	NA	NA	NA	NA	NA	NA	NA	NA	NA	NA	NA	NA	NA	NA	NA	NA	NA	NA	NA	NA	NA	NA	NA	NA	NA	NA	NA	NA
35.67_3-methyl-6-(1-methylethyl)-2-cyclohexen-1-one	20896768	72056832	22684672	13636608	14236672	23623680	5671424	1114177536	41160704	338935808	15551488	342179840	51630080	84189184	97189888	146980864	20790272	36970496	180879360	13161472	80404480	40972288	2385920	NA	4249088	33318912	5897472	12125184	141426688	6949120	2195712	49049600	12108800	2121984	2823424	13735936	59269120	12281856	47939584	35344384	36491264	16985088	15811584	20744192	7807488	40828928	59973632	45953024	17882112
35.93_carvone	23740416	429375488	26426368	15527936	18566144	18569216	4287232	128598016	36171776	27791360	7949824	235159552	42098688	730333184	104091648	33030144	83628032	19178496	13281280	14816256	4688640	15372288	3795200	NA	NA	12072960	3621632	3094272	13649920	3495168	NA	NA	1516480	2692608	3034624	6004224	4438784	2686464	39002112	NA	14783488	6041856	10516480	52645888	7094528	49360896	99864576	14875648	51658752
36.16_4-(1-methylethyl)-1-cyclohexene-1-carboxaldehyde	NA	NA	NA	1628288	NA	NA	NA	2377908224	4124160	NA	NA	NA	4422400	NA	NA	8946688	NA	NA	NA	NA	3629056	4568832	NA	NA	NA	2995200	NA	NA	5484800	NA	NA	NA	NA	NA	NA	NA	2336512	NA	3075328	2728192	NA	NA	NA	NA	NA	NA	11137024	NA	NA
36.58_thymol	NA	NA	NA	NA	NA	NA	NA	9062400	2050240	14252032	NA	NA	NA	5439232	5447424	NA	NA	NA	15277056	NA	9473024	NA	NA	NA	NA	NA	NA	NA	11616256	NA	NA	NA	NA	NA	NA	NA	NA	NA	9095168	NA	8407040	NA	NA	NA	NA	NA	NA	NA	NA
36.71_Tetradecane_4	NA	NA	NA	NA	NA	NA	NA	NA	NA	NA	NA	NA	NA	NA	NA	2028160	NA	NA	NA	NA	NA	NA	NA	NA	NA	NA	NA	NA	NA	NA	NA	NA	NA	NA	NA	NA	NA	NA	NA	NA	NA	NA	NA	NA	NA	NA	NA	NA	NA
38.66_indole	NA	NA	NA	NA	NA	NA	NA	NA	NA	NA	NA	8195584	3233792	NA	NA	NA	NA	NA	NA	NA	NA	2967040	NA	NA	NA	NA	NA	NA	NA	NA	NA	NA	NA	NA	NA	NA	NA	NA	NA	NA	NA	NA	NA	NA	NA	NA	NA	NA	NA
38.83_1-(2,6,6-trimethyl-1,3-cyclohexadien-1-yl)-2-buten-1-one	NA	NA	NA	NA	NA	NA	NA	NA	NA	NA	NA	NA	NA	NA	NA	NA	NA	NA	NA	NA	NA	NA	NA	NA	NA	NA	NA	NA	NA	NA	NA	4102400	NA	NA	NA	NA	NA	NA	NA	NA	NA	NA	NA	NA	NA	NA	NA	NA	NA
39.11_ 3-(1-methyl-2-pyrrolidinyl)-pyridine	NA	NA	NA	NA	NA	NA	NA	NA	NA	NA	142049280	31634432	NA	NA	NA	149159936	NA	NA	NA	NA	NA	NA	NA	NA	NA	NA	NA	NA	NA	NA	NA	NA	NA	NA	NA	NA	NA	NA	NA	NA	NA	NA	NA	NA	NA	NA	NA	NA	NA
41.17_ N-Morpholinomethyl-isopropyl-sulfide	10622976	10853376	NA	5303552	33025024	31941632	11688960	32922624	92913664	12257280	19250176	11390976	14051328	13341696	16216064	9352192	23378944	21252096	44769280	10375168	NA	8812544	NA	NA	NA	NA	NA	NA	13598720	NA	NA	NA	NA	NA	NA	NA	NA	NA	8757248	NA	11022336	9832448	NA	19520512	4687360	NA	41689088	15706112	9910272
5.59_trimethylamine	NA	NA	NA	NA	NA	NA	NA	NA	NA	170786816	NA	325828608	NA	141082624	NA	NA	104284160	NA	NA	NA	247103488	NA	NA	NA	NA	NA	14032896	263094272	NA	42815488	NA	43589632	506445824	NA	16147456	38256640	NA	NA	NA	NA	169787392	131948544	NA	268648448	26015744	NA	NA	NA	NA
6.61_ethylalcohol	NA	NA	NA	NA	9268224	NA	NA	8940544	NA	NA	NA	NA	10959872	NA	NA	NA	NA	NA	NA	NA	NA	NA	NA	NA	NA	8196864	8135168	NA	NA	NA	8869888	NA	14202880	9869312	20212736	10280960	NA	NA	NA	10792960	NA	NA	NA	NA	NA	NA	NA	NA	NA
6.92_furan_1	NA	NA	NA	NA	NA	NA	NA	NA	NA	NA	NA	NA	NA	NA	NA	NA	NA	NA	NA	NA	NA	NA	NA	NA	NA	NA	NA	NA	NA	NA	NA	NA	NA	NA	NA	NA	NA	NA	NA	NA	NA	NA	NA	NA	NA	NA	NA	NA	NA
7.21_propanal	NA	NA	NA	NA	3211008	4466944	NA	NA	3852032	NA	4384768	NA	4636672	NA	NA	4342272	NA	NA	NA	3879424	NA	4729344	NA	NA	NA	10644480	5213952	NA	NA	5501440	7236864	5015040	NA	NA	4475136	NA	NA	NA	NA	NA	NA	NA	11068416	NA	NA	NA	10933248	9094144	NA
7.41_acetone	299925504	718798848	242286592	377896960	261324800	494272512	90431488	35991552	161988608	258244608	307429376	462012416	353730560	452722688	222265344	319995904	176177152	171016192	252952576	187580416	256229376	77942784	NA	81965056	NA	240910336	427474944	1792540672	111783936	140476416	201719808	463273984	175128576	166936576	137723904	456425472	138412032	232751104	131305472	99250176	341786624	251297792	624951296	170934272	180944896	NA	305823744	408420352	213401600
7.58_isopropanol_3	NA	NA	26132480	NA	NA	NA	13017088	NA	6376192	NA	NA	NA	NA	NA	NA	NA	NA	NA	NA	NA	106115072	NA	NA	NA	NA	NA	NA	NA	32450560	NA	NA	NA	NA	10722304	NA	NA	NA	NA	NA	NA	95240192	NA	NA	NA	NA	NA	NA	NA	NA
8.39_acetic_anhydride	NA	NA	NA	NA	NA	NA	NA	NA	NA	NA	NA	50311168	NA	NA	NA	NA	NA	NA	NA	NA	NA	NA	NA	NA	NA	NA	141770752	1798766592	NA	NA	NA	NA	NA	NA	NA	NA	NA	NA	NA	NA	NA	NA	NA	NA	NA	NA	NA	NA	NA
9.01_2-methylpropanal	37715968	20805632	15023104	18823168	50343936	14884864	10525696	16735232	8040448	29501440	23044096	44675072	18719744	26391552	18092032	20475904	22133760	14274560	24384512	11934720	25782272	6520576	12263424	7650304	8507392	26138624	16615424	16230400	15395840	11589632	15791104	45686784	20540416	14645248	13249536	18082816	17226752	18242560	16690176	13536256	19647488	21069824	21243904	44982272	14889984	21035008	10810368	14370816	20336640
9.07_hexane_2	NA	NA	NA	NA	NA	NA	NA	NA	NA	NA	NA	NA	NA	NA	NA	NA	NA	NA	NA	NA	NA	NA	NA	NA	NA	NA	NA	NA	NA	NA	NA	NA	NA	NA	NA	NA	NA	NA	NA	NA	NA	NA	NA	NA	NA	NA	NA	NA	NA
9.57_1-propanol	NA	NA	NA	NA	NA	NA	NA	NA	NA	NA	NA	NA	13526016	NA	NA	NA	NA	NA	NA	NA	NA	NA	NA	NA	NA	NA	NA	NA	NA	NA	NA	NA	NA	NA	NA	NA	NA	NA	NA	NA	NA	NA	NA	NA	NA	NA	NA	NA	NA
[truncated: 53 more columns]
